# Supplementary material for: BioNAR: an integrated biological network analysis package in bioconductor
Source: Bioinform Adv. 2023 Sep 29;3(1):vbad137. doi: 10.1093/bioadv/vbad137 (PMC10582516; doi:10.1093/bioadv/vbad137)
Supplement: vbad137_Supplementary_Data [file vbad137_supplementary_data.zip]

Archive with 7 entries (7 files):
- Supplementary Table 4_1.xlsx
- Supplementary Table 5_1.xlsx
- Supplementary Table 6_1.xlsx
- BioNAR-Supplementary Figure and methods.docx
- Supplementary Table 1.xlsx
- Supplementary table 2_1.xlsx
- Supplementary Table 3_1.xlsx
