# Supplementary material for: BioNAR: an integrated biological network analysis package in bioconductor
Source: Bioinform Adv. 2023 Sep 29;3(1):vbad137. doi: 10.1093/bioadv/vbad137 (PMC10582516; doi:10.1093/bioadv/vbad137)
Supplement: vbad137_Supplementary_Data [file vbad137_supplementary_data.zip › Supplementary Table 1.xlsx]

## Sheet: Sheet1
R package	Version	Citation
Igraph	1.5.0	Gabor and Tamas, 2006
Synaptome.db	0.99.12	Sorokina et al., 2022
PowerLaw	0.50.0	Gillespie, 2015
rSpectral	1.0.0.10	https://cran.r-project.org/web/packages/rSpectral/index.html
clusterCons	1.2	Simpson et al., 2010
fgsea	1.26.0	Korotkevich et al., 2021
