# Supplementary material for: BioNAR: an integrated biological network analysis package in bioconductor
Source: Bioinform Adv. 2023 Sep 29;3(1):vbad137. doi: 10.1093/bioadv/vbad137 (PMC10582516; doi:10.1093/bioadv/vbad137)
Supplement: vbad137_Supplementary_Data [file vbad137_supplementary_data.zip › Supplementary table 2_1.xlsx]

## Sheet: ORA
alg	mod	C	Channels and Receptors	Synaptic Vesicles / Protein Transport	Kinases	Cell_Adhesion_and_Cytoskeletal	G-proteins_and_Modulators	MAGUKs / Adaptors / Scaffolders
RWMod	0.441941	13	cl1 (22, pval = 0.01, padj = 0.09, 5(8)	cl10 (3, pval = 0.01, padj = 0.09, 2(6)	cl12 (8, pval = 4.6e-4, padj= 3.7e-3, 6(18)	NA	NA	NA
GeoMod	0.448419	14	cl1 (22, pval =4.2e-3padj = 3.38e-02, 5(8)	cl10 (3, pval=1.56e-6, padj = 1.25e-05, 5(6)	cl13 (8, pval = 4.67e-04, p.adj =3.73e-03, 6(18)	NA	NA	NA
spectral	0.449493	13	NA	cl13 (5, pval = 4.1e-05, p.adj = 3.3e-04, 4(6))	cl10 (10, pval = 1.3e-05, p.adj = 1.1e-04, 8(19)	cl8 (15, pval= 7.1e-03, p.adj = 0.056, 7(19)	12(10, pval = 0.01, p.adj = 0.09, 5(17))	NA
louvain	0.475345	9	cl8(16, pval = 2.3e-03, p.adj = 0.02, 5(8))	cl3 (6, pval = 2.3e-03, p.adj = 0.02, 5(6)	cl6 (8, pval = 8.2e-04, p.adj =2.6e-03, 6(18))	NA	NA	NA
lec	0.439289	8	NA	cl1(16, pval = 2.6e-03, p.adj = 0.04, 4(16))	cl6 (9, pval = 8.3e-05, p.adj = 4.2e-04, 7(18))	cl7(22,pval = 5.3e-03, p.adj = 0.04, 9(19))	NA	NA
wt	0.392169	21	NA	cl4(3, pval = 1.1e-05, p.adj = 9.6e-04, 3(6))	cl16 (6, pval = 0.01, p.adj = 0.07, 4(18))	cl11(3, pval = 5.8e-03, p.adj = 0.05 , 3(19))	NA	cl1(5, pval = 0.01, p.adj=0.09 3(12))
fc	0.484153	8	cl4(23, pval = 1.6e-03, p.adj = 0.01, 6(8))	cl3(20, pval = 3.1e-04, p.adj = 8.1e-03, 5(6))	cl5(11, pval = p.adj = 0.0002108792, 8(18))	cl7(3, pval = 5.8e-03, p.adj = 0.04, 3(19))	NA	NA
infomap	0.472189	14	cl9 (20, pval = 7.1e-03, p.adj = 0.06, 5(8)	cl3(6, pval = 1.5e-06, p.adj = 3.6e-05 , 5(6))	cl6 (8, pval = 4.6e-04, p.adj = 2.6e-03, 6(18))	cl14(3, pval = 5.7e-03, p.adj = 0.05, 3(19))	cl1(9, pval = 6.3e-03, p.adj = 0.05, 5(17))	cl11(5, pval = 0.01, p.adj =0.09, 3(12))
sgG1	0.478625	11	NA	cl4(3, pval = 0.01, p.adj = 0.07 2(6))	cl3(8, pval = 3.3e-04, p.adj = 2.6e-03, 6(18))	cl7(3, pval = 5.8e-03, p.adj = 0.05, 3(19))	NA	cl2(12, pval = 2.3e-03, p.adj = 0.04, 5(12))
sgG2	0.452054	16	cl5(7, pval = 0.02, p.adj=0.08, 3((8))	cl13 (5, pval = 1.5e-05, p.adj =3.3e-04, 4(6))	cl14(8, pval = 4.4e-04, p.adj = 2.6e-03, 6(18))	NA	cl1(9, pval = 6.3e-03, p.adj = 0.05, 5(17))	ccl16(5, pval = 0.02, p.adj = 0.09, 3(12))
sgG5	0.328293	28	NA	cl12(6, pval = 3.4e-o4, p.adj = 2.6e-03, 5(6))	cl10(8, p.adj =0.0026070232, 6(18))	NA	cl5(3, p.adj = 3.264326e-02, 3(17))	NA
			Here, cl states for cluster and provides cluster number in the respective clustering results

## Sheet: Legend
Legend:	A: alg - clustering algorthms: 'Fast-Greedy Community' algorithm (fc) ,random walk algorithm 'Walktrap' (wt) , Potts/Simulated Annealing algorithm 'SpinGlass' (sg) , Leading-Eigenvector (lec), fine-tuning (Spectral) algorithm, 'Louvain' algorithm (louvain) and 'InfoMAP' (infomap).
	B: mod - modularity
	С: C- number of clusters
	D-I: functional protein family annotations from the original paper (Pocklington, et al., 2006)
