# Supplementary material for: BioNAR: an integrated biological network analysis package in bioconductor
Source: Bioinform Adv. 2023 Sep 29;3(1):vbad137. doi: 10.1093/bioadv/vbad137 (PMC10582516; doi:10.1093/bioadv/vbad137)
Supplement: vbad137_Supplementary_Data [file vbad137_supplementary_data.zip › Supplementary Table 3_1.xlsx]

## Sheet: Sheet1
Supplementary Table 2. Clustering summary for MASC (upper white) and presynaptic (lower green) networks.
Alg	mod	C	Cn1	Cn100	mu	Min.C	1st Qu.C	Median C	Mean C	3ed Qu. C	Max.C
RWmod	0.4419	13	0	0	0.2927	2	3	4	7.769	8	29
lec	0.4393	8	0	0	0.3862	3	7.75	15	12.62	16.25	22
wt	0.3922	21	3	0	0.4187	1	2	3	4.81	6	25
fc	0.4842	8	0	0	0.3089	3	5	12.5	12.62	20	23
infomap	0.4722	14	0	0	0.3699	2	3.5	5.5	7.214	9.75	20
louvain	0.4757	9	0	0	0.313	5	8	10	11.22	12	23
sgG1	0.4786	11	0	0	0.3902	3	5	10	9.18	13	15
sgG2	0.4502	16	0	0	0.4512	2	4.75	6	6.312	9	11
sgG5	0.3287	28	2	0	0.6301	1	2.75	3.5	3.6	5	8
spectral	0.4495	13	1	0	0.4268	1	4	7	7.769	10	15
lec	0.3546	30	9	8	0.5429	1	1	10	59.33	101	306
wt	0.3602	172	77	3	0.4242	1	1	2	10.35	3	615
fc	0.4481	17	0	5	0.3547	3	6	9	104.7	261	398
infomap	0.4221	144	0	2	0.5435	2	5	8	12.36	13	152
louvain	0.469	14	0	9	0.4243	18	50	128	118.7	156.5	284
sgG1	0.4882	26	0	7	0.3949	3	8	30	68.46	99.5	270
sgG2	0.4709	49	0	3	0.4778	2	6	30	36.33	54	163
sgG5	0.4022	90	0	0	0.5805	3	12	19.5	19.78	24	74
spectral	0.4202	59	12	3	0.532	1	2	19	30.17	39	171
Shown are the maximum modularity obtained (mod), the number of detected communities (C), the number of singlet communities (Cn1), the number of communities with size >= 100 (Cn100), the fraction of edges lying between communities (mu), the size of the smallest community (Min. C) and the largest community (Max. C), the average (Mean C), median (Median C), first quartile (1st Qu. C), and third quar…
